# Supplementary material for: Machine Learning–Driven QSAR Modeling for pKa Prediction of Ionizable Lipids in Lipid Nanoparticles for Hepatic Gene Silencing
Source: Int J Mol Sci. 2026 May 1;27(9):4075. doi: 10.3390/ijms27094075 (PMC13164459; doi:10.3390/ijms27094075)
Supplement: Supplementary file 1 [file ijms-27-04075-s001.zip]

Archive with 1 entries (1 files):
- ijms-4247424-supplementary.pdf
